# Supplementary material for: Hematological Correlations as Predictors of Disease Manifestations in Psychiatric Inpatients
Source: Nutrients. 2025 Mar 10;17(6):959. doi: 10.3390/nu17060959 (PMC11944345; doi:10.3390/nu17060959)
Supplement: Supplementary file 1 [file nutrients-17-00959-s001.zip]

Archive with 1 entries (1 files):
- nutrients-3474978-supplementary.pdf
